# Supplementary material for: Inferring patient to patient transmission of Mycobacterium tuberculosis from whole genome sequencing data
Source: BMC Infect Dis. 2013 Feb 27;13:110. doi: 10.1186/1471-2334-13-110 (PMC3599118; doi:10.1186/1471-2334-13-110)
Supplement: Additional file 3 — Excel spreadsheet providing details of 97 epipairs in this study. [file 1471-2334-13-110-S3.xlsx]

## Sheet: Sheet1
	Primary case	Secondary case	SNP distance	SNPs unique to primary	SNPs unique to secondary	Date difference	RFLP cluster	ISO,RIF,STREP,ETH	ISO,RIF,STREP,ETH	Excluded?
1	M09402043	M09500081	0	0	0	79	6	ND	ND	No
2	M09400328	M09400937	1	0	1	90	6	0000	ND	No
3	I09601853	I00601066	0	0	0	3563	14	ND	0000	No
4	Y00015573	Y09400034	0	0	0	504	27	0000	ND	No
5	Y09500720	Y00015898	1	1	0	24	27	ND	0000	No
6	S00600143	S00600351	6	3	3	12	210	0000	ND	No
7	P09501258	P09501583	3	0	3	13	293	0010	ND	No
8	J09700837	J09701362	0	0	0	75	588	0000	ND	No
9	EE0502463	EE0506784	21	9	12	235	E051	1110	11??	No
10	SH1-874	SH5-875	4	0	4	0	E054	ND	ND	No
11	K00200539	K00700186	1	0	1	1768	194	0010	0000	No
12	K09600911	K09700503	0	0	0	314	194	0000	0010	No
13	K09900646	K09901478	5	4	1	128	194	0000	0010	Yes
14	G09801536	G00000978	0	0	0	699	803	0010	0000	No
15	N09900855	N09901607	1	0	1	95	809	1000	0000	No
16	F00001728	F00002017	0	0	0	69	930	0000	1000	No
17	F00001728	F00201178	0	0	0	623	930	0000	1000	No
18	F09900854	F00001728	1	0	1	524	930	1000	0000	No
19	R09500614	R09500613	0	0	0	0	286015	1000	0000	No
20	M09400328	M09400397	0	0	0	36	6	0000	0000	No
21	M00018020	M09400374	0	0	0	83	6	0000	0000	No
22	M09400397	M09502139	0	0	0	672	6	0000	0000	No
23	M09400328	M09401471	0	0	0	178	6	0000	0000	No
24	M00102058	M00201208	1	1	0	219	6	0000	0000	No
25	J09602061	J09700140	0	0	0	34	14	0000	0000	No
26	I09702330	I09800059	0	0	0	48	14	0000	0000	No
27	I00200020	I00300092	1	0	1	369	14	0000	0000	No
28	J09602061	J09800745	2	0	2	496	14	0000	0000	No
29	I00200020	I00300818	12	6	6	480	14	0000	0000	No
30	I09400880	I09400970	2	1	1	48	14	0000	0000	No
31	J09500392	J09500385	0	0	0	8	31	0000	0000	No
32	J09402203	J09500392	1	1	0	84	31	0000	0000	No
33	T09601545	T09800928	1	0	1	586	34	0000	0000	No
34	T09601545	T09800777	1	0	1	587	34	0000	0000	No
35	T09900518	T00200958	11	10	1	1195	34	0000	0000	No
36	B09601926	B09701572	6	4	2	272	60	0000	0000	No
37	J09400698	J09401337	1	1	0	121	96	0000	0000	No
38	J09400698	J09800554	2	1	1	1481	96	0000	0000	No
39	O09501089	O09501596	2	0	2	97	109	0000	0000	No
40	O09700920	O09701563	1	0	1	87	109	0000	0000	No
41	O09501089	O09801359	0	0	0	1142	109	0000	0000	No
42	O00100977	O00200127	0	0	0	218	109	0000	0000	No
43	O00200127	O00401640	2	0	2	1022	109	0000	0000	No
44	O09501127	O09801157	2	0	2	1096	109	0000	0000	No
45	O09501127	O09700920	1	0	1	708	109	0000	0000	No
46	O09401777	O09501089	1	0	1	247	109	0000	0000	No
47	O09501127	O09700898	8	2	6	686	109	0000	0000	Yes
48	K00200539	K00201415	1	0	1	154	194	0010	0010	No
49	K09900646	K09901972	1	1	0	218	194	0000	0000	No
50	K00500041	K00500133	4	3	1	22	194	0000	0000	No
51	W09900339	W09900434	0	0	0	2	225	0000	0000	No
52	W09900339	W09900422	0	0	0	4	225	0000	0000	No
53	W09900339	W09900423	0	0	0	4	225	0000	0000	No
54	W09900339	W09900442	0	0	0	7	225	0000	0000	No
55	W09900252	W09900339	0	0	0	17	225	0000	0000	No
56	P09501164	P09501329	1	0	1	48	293	0010	0010	No
57	P09501258	P09701236	0	0	0	1118	293	0010	0010	No
58	P09501258	P09501329	1	0	1	383	293	0010	0010	No
59	P00301553	P00401720	3	0	3	450	293	0010	0010	No
60	P09501329	P09501896	3	1	2	88	293	0010	0010	No
61	P09501329	P09502221	1	1	0	177	293	0010	0010	No
62	P09501329	P09600222	3	1	2	142	293	0010	0010	No
63	P09501076	P09501329	3	2	1	48	293	0010	0010	No
64	Q09802318	Q09901557	2	0	2	265	402	0010	0010	No
65	Q09802318	Q09900060	1	0	1	27	402	0010	0010	No
66	Q09600228	Q09802318	0	0	0	1035	402	0010	0010	No
67	Q09600228	Q09900131	0	0	0	1079	402	0010	0010	No
68	Q09600228	Q09901139	0	0	0	1248	402	0010	0010	No
69	Q09600228	Q09600750	0	0	0	102	402	0010	0010	No
70	Q09802318	Q09900809	0	0	0	167	402	0010	0010	No
71	Q09802318	Q09901859	0	0	0	326	402	0010	0010	No
72	Z09600572	Z09901262	1	0	1	1191	424	0000	0000	No
73	V09501561	V09601310	0	0	0	350	484	0000	0000	No
74	H09601792	H00200930	9	2	7	2061	509	0000	0000	No
75	J09700837	J09902073	3	1	2	902	588	0000	0000	No
76	J09700837	J09800628	1	1	0	349	588	0000	0000	No
77	J09700837	J09701231	5	3	2	50	588	0000	0000	No
78	J09701920	J09701593	0	0	0	1	615	0000	0000	No
79	U09801187	U09801472	2	1	1	23	689	1010	1010	No
80	G09801536	G00101715	0	0	0	1093	803	0010	0010	No
81	G09801536	G09901357	1	0	1	377	803	0010	0010	No
82	G09801536	G00001233	1	0	1	735	803	0010	0010	No
83	N00000221	N00001761	0	0	0	249	877	0000	0000	No
84	N00001996	N00200616	3	1	2	561	1126	0000	0000	No
85	L00201493	L00401786	0	0	0	824	1171	1000	1000	No
86	N09900805	N00500166	4	0	4	2111	1257	0000	0000	No
87	N09501026	N00302086	149	75	67	3134	1308	0000	0000	Yes
88	N00400624	N00400960	0	0	0	39	1344	0000	0000	No
89	N00401131	N00501741	0	0	0	491	1505	0000	0000	No
90	N00401131	N00501578	1	0	1	459	1505	0000	0000	No
91	X00800532	X00800994	0	0	0	45	8798	0000	0000	No
92	N00800620	N00800922	1	1	0	29	8817	0000	0000	No
93	R00301759	R00401166	1	0	1	278	286015	0000	0000	No
94	R09601315	R09801836	2	0	2	804	286015	0000	0000	No
95	R09401256	R09402296	1	1	0	169	286015	0000	0000	No
96	R09401839	R09401899	3	3	0	56	286015	0000	0000	No
97	N09901829	N00000064	0	0	0	84	852001	1010	1010	No
